# Supplementary material for: The Effects of the COVID-19 Pandemic on Healthcare Providers’ Mental Health: Experiences at Kenyatta National Hospital, Kenya
Source: Behav Sci (Basel). 2024 Apr 23;14(5):351. doi: 10.3390/bs14050351 (PMC11118936; doi:10.3390/bs14050351)
Supplement: Supplementary file 1 [file behavsci-14-00351-s001.zip]

Archive with 1 entries (1 files):
- behavsci-2897836-supplementary.pdf
